# Supplementary material for: Investigating APOE, APP-Aβ metabolism genes and Alzheimer’s disease GWAS hits in brain small vessel ischemic disease
Source: Sci Rep. 2020 Apr 28;10:7103. doi: 10.1038/s41598-020-63183-5 (PMC7188838; doi:10.1038/s41598-020-63183-5)
Supplement: Supplementary file 5 — Supplementary Tables [file 41598_2020_63183_MOESM5_ESM.xlsx]

## Sheet: S1
GENE	Function	CHROM	POS	ID	REF/ALT	hgvs.c	hgvs.p	CADD	PROVEAN	SIFT	Polyphen2 score	carrier_svd	Tot patients	SVD carrier freq	MAF SVD	Hex70	Exac (European no Finnish)
APH1B	production	15	63569902	rs117618017;COSM145105	C/A	c.80C>T	p.T27I	10.18	Neutral	Tolerated	possibly-damaging	16	96	0.166667	0.0833333	0.1357	0.1309
APH1B	production	15	63569934	rs775567169	G/A	c.112G>A	p.G38R	27.1	Deleterious	Damaging	probably damaging	1	96	0.0104167	0.00520833	no	1.533e-05
APH1B	production	15	63578822	NOVEL	C/A	c.350C>A	p.A117D	25.8	Deleterious	Damaging	possibly damaging	1	96	0.0104167	0.00520833	no	no
APH1B	production	15	63594660	rs61751105	G/T	c.472G>T	p.V158L	24.1	Neutral	Tolerated	benign	4	96	0.0416667	0.0208333	0.0082	0.0144
APH1B	production	15	63597857	rs1047552;COSM147935	T/G	c.528T>G	p.F176L	13.48	Deleterious	Damaging	benign	6	96	0.0625	0.03125	0.0315	0.03102
APBA1	degradation	9	72047576	NOVEL	C/A	c.2318G>T	p.R773L	34	Deleterious	Damaging	probably_damaging	1	96	0.0104167	0.00520833	no	0
APBA1	degradation	9	72071303	NOVEL	C/A	c.1648G>T	p.D550Y	32	Deleterious	Damaging	probably damaging	1	96	0.0104167	0.00520833	no	no
APBA1	degradation	9	72131577	rs34788368;COSM4770072	A/C	c.550T>G	p.S184A	15.21	Neutral	tolerated_low_confidence	benign	8	96	0.0833333	0.0416667	0.0858	0.08885
APBA1	degradation	9	72131646	rs200526399	T/G	c.481A>C	p.M161L	15.33	Neutral	Tolerated	benign	1	96	0.0104167	0.00520833	0.0014	0.0005385
ADAM17	degradation	2	9630541	rs55796712;COSM3695643	G/A	c.2240C>T	p.S747L	12.56	Neutral	Damaging	benign	4	96	0.0416667	0.0208333	0.0272	0.0166
ADAM17	degradation	2	9633092	rs61754177	C/T	c.2017G>A	p.V673I	27.2	Neutral	Damaging	probably-damaging	1	96	0.0104167	0.00520833	0.0054	0.009599
ADAM17	degradation	2	9666248	rs369378891	T/C	c.745A>G	p.N249D	26.1	Deleterious	Damaging	possibly-damaging	1	96	0.0104167	0.00520833	no	1.503e-05
ADAM17	degradation	2	9667930	rs2230818	T/C	c.604A>G	p.R202G	15.85	Neutral	Tolerated	benign	2	96	0.0208333	0.0104167	0.0014	0.0004689
ADAM17	degradation	2	9683364	rs61754178	T/C	c.148A>G	p.I50V	20.8	Neutral	Tolerated	probably-damaging	4	96	0.0416667	0.0208333	0.0068	0.005371
A2M	degradation	12	9221397	NOVEL	T/G	c.4305A>C	p.Q1435H	24.4	Deleterious	Damaging	probably damaging	1	96	0.0104167	0.00520833		no
A2M	degradation	12	9232268	rs669;COSM3753529	T/C	c.2998A>G	p.I1000V	8004	Neutral	Tolerated	benign	50	96	0.520833	0.3125	0.3534	0.3387
A2M	degradation	12	9243017	rs55761427	G/A	c.2531C>T	p.A844V	0.668	Neutral	Damaging	benign	7	96	0.0729167	0.0260417	0.0258	0.0209
A2M	degradation	12	9258857	rs2229298	C/T	c.1079G>A	p.R360Q	23.7	Deleterious	Damaging	probably-damaging	2	96	0.0208333	0.0104167	no	0.0002849
A2M	degradation	12	9260170	rs140258425	C/T	c.829G>A	p.D277N	0.001	Neutral	Tolerated	benign	1	96	0.0104167	0.00520833	no	0.0001349
A2M	degradation	12	9268393	rs201671036;COSM1739994	A/C	c.53T>G	p.L18R	22.5	Deleterious	Damaging	possibly-damaging	2	96	0.0208333	0.0104167	0.0027	0.002368
ACE	degradation	17	61561304	rs4314	C/T	c.1681C>T	p.R561W	25.3	Neutral	Damaging	probably-damaging	1	96	0.0104167	0.00520833	no	1.54e-05
ACE	degradation	17	61562322	rs4317	T/C	c.94T>C	p.S32P	1831	Neutral	Tolerated	benign	1	96	0.0104167	0.0104167	0.0014	0.0006656
ACE	degradation	17	61562373	rs4318	A/G	c.145A>G	p.S49G	3665	Neutral	Tolerated	benign	1	96	0.0104167	0.0104167	0.0014	0.0006202
ACE	degradation	17	61568577	rs3730043	C/T	c.2747C>T	p.T916M	24.8		deleterious	probably-damaging	1	96	0.0104167	0.015625	0.0055	0.006274
ACE	degradation	17	61557823	rs4303	G/T	c.781G>T	p.A261S	19.15	Neutral	Tolerated	possibly-damaging	1	96	0.0104167	0.00520833	0.0014	0.0003298
ACE	degradation	17	61561756	rs12709426	A/G	c.1775A>G	p.D592G	12.62	Neutral	Tolerated	benign	1	96	0.0104167	0.00520833	no	0.0001833
ACE	degradation	17	61574642	rs4980	G/A	c.3836G>A	p.R1279Q	22.2	Neutral	Tolerated	benign	1	96	0.0104167	0.00520833	0.0072	0
ACE	degradation	17	61564417	rs370481039	G/A	c.2288G>A	p.C763Y	29.3	Deleterious	Damaging	probably damaging	1	96	0.0104167	0.00520833	no	1.52e-05
ACE	degradation	17	61557773	rs3730025	A/G	c.731A>G	p.Y244C	25.4	Deleterious	Damaging	probably-damaging	1	96	0.0104167	0.0208333	0.015	0.01487
ACE	degradation	17	61561233	rs762937072	A/G	c.1610A>G	p.Q537R	26.7	Deleterious	Damaging	probably damaging	1	96	0.0104167	0.00520833	8.236e-06	1.501e-05
ACE	degradation	17	61557698	NOVEL	G/C	c.656G>C	p.G219A	24.4	Deleterious	Tolerated	possibly damaging	1	96	0.0104167	0.00520833	no	0
ACE	degradation	17	61570816	rs141750591	G/A	c.2932G>A	p.V978M	27.7	Neutral	Damaging	probably-damaging	1	96	0.0104167	0.00520833	no	0.0004212
ACE	degradation	17	61570948	NOVEL	C/A	c.3064C>A	p.L1022I	18.72	Neutral	Tolerated	possibly damaging	1	96	0.0104167	0.00520833	no	no
ADAM9	degradation	8	38869207	rs61753672	G/A	c.226G>A	p.E76K	17.38	Neutral	Tolerated	benign	2	96	0.0208333	0.0104167	0.0041	0.00552
ADAM9	degradation	8	38871509	rs146980702	G/A	c.280G>A	p.V94I	22.2	Neutral	Tolerated	possibly-damaging	2	96	0.0208333	0.0104167	0.0041	0.003329
ADAM9	degradation	8	38871552	rs777287822	C/T	c.323C>T	p.P108L	19.35	Deleterious	Damaging	benign	1	96	0.0104167	0.00520833	no	0
ADAM9	degradation	8	38948816	rs144750648;COSM1099711	C/T	c.2249C>T	p.P750L	17.23	Neutral	Damaging	possibly damaging	1	96	0.0104167	0.00520833	no	0
APLP1	degradation	19	36360639	rs142353985	G/T	c.218G>T	p.R73L	27.6	Deleterious	Damaging	probably-damaging	1	96	0.0104167	0.00520833	no	4.038e-05
APLP1	degradation	19	36362619	rs145389825	A/T	c.643A>T	p.T215S	19.81	Neutral	Tolerated	probably-damaging	1	96	0.0104167	0.00520833	0.0041	0.002655
APLP1	degradation	19	36362905	rs766517343	C/A	c.817C>A	p.P273T	10.67	Neutral	Tolerated	benign	1	96	0.0104167	0.00520833	no	no
APLP1	degradation	19	36367509	rs35586905	C/G	c.1435C>G	p.P479A	22.1	Neutral	Tolerated	benign	2	96	0.0208333	0.0104167	0.0164	0.01418
APLP1	degradation	19	36368996	rs199626325	T/A	c.1565T>A	p.M522K	16.6	Neutral	Tolerated	benign	1	96	0.0104167	0.00520833	no	0.0008874
BACE1	degradation	11	117160380	rs143544031	T/G	c.1108A>C	p.M370L	22.4	Neutral	Tolerated	benign	1	96	0.0104167	0.00520833	0.0042	0.001199
BACE2	degradation	21	42647372	rs149345353;COSM4101670	G/A	c.1378G>A	p.A460T	7530	Neutral	Tolerated	benign	1	96	0.0104167	0.00520833	0.0082	0.004091
CST3	degradation	20	23618427	rs1064039;COSM3749695	C/T	c.73G>A	p.A25T	8077	Neutral	Tolerated	benign	34	96	0.354167	0.197917	0.1848	0.2202
CTSB	degradation	8	11710174	rs1803250	T/C	c.157A>G	p.S53G	22.1	Neutral	Tolerated	benign	23	96	0.239583	0.135417	0.1467	0.1305
CTSB	degradation	8	11710888	rs12338;COSM3763011	G/C	c.76C>G	p.L26V	17.28	Neutral	Damaging	benign	56	96	0.583333	0.364583	0.4117	0.3807
CTSD	degradation	11	1775352	rs147278302	C/T	c.844G>A	p.G282R	17.93	Neutral	Tolerated	benign	1	96	0.0104167	0.00520833	0.011	0.008694
CTSD	degradation	11	1780815	rs141482597	C/T	c.283G>A	p.V95I	18.54	Neutral	Tolerated	possibly-damaging	1	96	0.0104167	0.00520833	0	4.576e-05
CTSD	degradation	11	1782594	rs17571	G/A	c.173C>T	p.A58V	1160	Neutral	Tolerated	benign	16	96	0.166667	0.0885417	0.0774	0.08305
ECE1	degradation	1	21551782	NOVEL	C/A	c.1965G>T	p.E655D	25.7	Deleterious	Damaging	probably damaging	1	96	0.0104167	0.00520833	no	0
ECE1	degradation	1	21573855	rs1076669	G/A	c.986C>T	p.T329I	19.74	Neutral	Tolerated	benign	9	96	0.09375	0.046875	0.1033	0.07745
GPR3	degradation	1	27720382	rs138953484	C/G	c.80C>G	p.A27G	7484	Neutral	tolerated	benign	1	96	0.0104167	0.00520833	0.0014	0.001779
GPR3	degradation	1	27720498	rs149456951	G/A	c.196G>A	p.V66M	20.7	Neutral	tolerated	probably damaging	1	96	0.0104167	0.00520833	no	0
GPR3	degradation	1	27720967	rs734852	G/A	c.665G>A	p.R222H	23.2	Deleterious	Damaging	possibly-damaging	1	96	0.0104167	0.00520833	no	0.0002548
ECE2	degradation	3	183975365	rs7633387	C/T	c.301C>T	p.H101Y	19.8	Neutral	tolerated	benign	96	96	1	0.973958	0.9728	0.9714
ECE2	degradation	3	183976103	rs11546878;COSM4002532	C/T	c.508C>T	p.R170W	18.29	Deleterious	Damaging	probably-damaging	29	96	0.302083	0.171875	0.1499	0.1739
ECE2	degradation	3	183976241	rs6767237;COSM4002534	A/G	c.646A>G	p.K216E	18.72	Neutral	tolerated	benign	28	96	0.291667	0.166667	0.1562	0.16
ECE2	degradation	3	183994447	rs13063766	C/T	c.218C>T	p.T73I	15.26	Neutral	tolerated	benign	4	96	0.0416667	0.015625	no	0.05511
ECE2	degradation	3	184002758	rs757104117	C/A	c.926C>A	p.A309E	24.7	Deleterious	Damaging	probably damaging	1	96	0.0104167	0.00520833	no	1.505e-05
ECE2	degradation	3	184005671	rs774043696	C/T	c.1223C>T	p.A408V	23.7	Neutral	tolerated	possibly damaging	1	96	0.0104167	0.00520833	no	0.0001798
ECE2	degradation	3	184005719	rs35875049;COSM1421335	G/A	c.1271G>A	p.R424Q	20.2	Neutral	tolerated	benign	1	96	0.0104167	0.00520833	0.0014	0.0003155
ECE2	degradation	3	184008442	NOVEL	C/T	c.1666C>T	p.R556C	24	Neutral	tolerated	benign	1	96	0.0104167	0.00520833	no	no
ECE2	degradation	3	184008878	rs149515968	T/A	c.1798T>A	p.S600T	23.5	Neutral	tolerated	probably-damaging	1	96	0.0104167	0.00520833	0.0014	0.003326
IDE	degradation	10	94238404	rs763710639	G/GGT	c.1881_1882insAC	p.L628Tfs*5	NA	NA	NA	NA	1	96	0.0104167	0.00520833	no	0.0003805
IDE	degradation	10	94250266	rs150132183	G/A	c.1517C>T	p.P506L	24.7	Deleterious	Damaging	possibly-damaging	1	96	0.0104167	0.00520833	no	0
IDE	degradation	10	94333763	rs533083105	AG/A	c.13del	p.L5fs	NA	NA	NA	NA	1	96	0.0104167	0.00520833	0.0035	0.001575
KLK6	degradation	19	51462454	rs77760094	G/A	c.701A>T	p.H234L	0.309	NA	NA	possibly-damaging	1	96	0.0104167	0.00520833	0.0027	0
KLK6	degradation	19	51471329	rs147992404	A/G	c.32A>C	p.D11A	9582	Neutral	Damaging	benign	1	96	0.0104167	0.00520833	0.0027	0.001305
LRP1	degradation	12	57539082	rs1800127	C/T	c.650C>T	p.A217V	23.5	Neutral	Damaging	benign	5	96	0.0520833	0.0260417	0.0136	0.02322
LRP1	degradation	12	57569306	NOVEL	T/C	c.3611T>C	p.I1204T	24.1	Neutral	Damaging	benign	1	96	0.0104167	0.00520833	no	no
LRP1	degradation	12	57569339	rs35890409;COSM3739798	G/A	c.3644G>A	p.G1215E	24.6	Neutral	Tolerated	probably-damaging	1	96	0.0104167	0.00520833	0.0068	0.005238
LRP1	degradation	12	57578673	rs34577247	G/A	c.6238G>A	p.D2080N	22.8	Neutral	tolerated	benign	5	96	0.0520833	0.0260417	0.0177	0.02525
LRP1	degradation	12	57585139	NOVEL	C/A	c.7273C>A	p.L2425M	23.7	Neutral	Tolerated	probably damaging	1	96	0.0104167	0.00520833	no	no
LRP1	degradation	12	57585274	NOVEL	G/A	c.7408G>A	p.V2470M	27.3	Neutral	Tolerated	probably damaging	1	96	0.0104167	0.00520833	no	no
LRP1	degradation	12	57585281	rs148875245	A/G	c.7415A>G	p.N2472S	23.9	Deleterious	tolerated	benign	1	96	0.0104167	0.00520833	no	0.0009423
LRP1	degradation	12	57587039	rs113379328;COSM3688359	G/A	c.7636G>A	p.G2546S	22.8	Deleterious	Damaging	possibly-damaging	1	96	0.0104167	0.00520833	0.0014	0.003384
LRP1	degradation	12	57587715	rs150340911;COSM1581183	G/A	c.7838G>A	p.R2613Q	22.2	Neutral	Tolerated	possibly-damaging	1	96	0.0104167	0.00520833	0.0014	0.002205
LRP1	degradation	12	57588839	rs149415384	G/A	c.8263G>A	p.G2755S	29.1	Deleterious	Tolerated	probably-damaging	1	96	0.0104167	0.00520833	no	1.499e-05
LRP1	degradation	12	57589784	rs7397167	A/C	c.8699A>C	p.Q2900P	21.9	Neutral	tolerated	benign	96	96	1	0.994792	1	0.9999
LRP1	degradation	12	57591424	rs2229279	C/A	c.9259C>A	p.H3087N	20.9	Neutral	Tolerated	benign	1	96	0.0104167	0.00520833	no	0.001289
LRP1	degradation	12	57593093	NOVEL	A/G	c.9775A>G	p.K3259E	29.2	Deleterious	Damaging	probably damaging	1	96	0.0104167	0.00520833	no	no
LRP1	degradation	12	57595358	NOVEL	G/A	c.10424G>A	p.R3475Q	26.6	Neutral	Tolerated	probably damaging	1	96	0.0104167	0.00520833	no	no
LRP1	degradation	12	57602503	NOVEL	C/A	c.12048C>A	p.Y4016*	52	NA	NA	NA	1	96	0.0104167	0.00520833	no	0
LRP1	degradation	12	57603939	rs757410385;COSM1363263	G/GC	c.12575dup	p.D4193Rfs*9	NA	NA	NA	NA	1	96	0.0104167	0.00520833	0.0014	0.003651
LRP1	degradation	12	57604564	NOVEL	C/A	c.12818C>A	p.A4273E	20.9	Neutral	Tolerated	benign	1	96	0.0104167	0.00520833	no	4.563e-05
LRP1	degradation	12	57605739	rs759104743	TTGC/T	c.13300_13302del	p.L4434del	NA	NA	NA	NA	1	96	0.0104167	0.00520833	0.0014	0
LRP1	degradation	12	57606021	rs142605462	G/C	c.13471G>C	p.D4491H	26.6	Neutral	Tolerated	probably-damaging	1	96	0.0104167	0.00520833	0.0014	0.0006808
LYZ	degradation	12	69744014	rs1800973;COSM3753461	C/A	c.263C>A	p.T88N	23.8	Deleterious	Damaging	probably-damaging	14	96	0.145833	0.078125	0.0978	0.06569
MEP1B	degradation	18	29782953	rs71361372	A/G	c.348A>G	p.I116M	23.6	Deleterious	Damaging	probably-damaging	2	96	0.0208333	0.0104167	0.0136	0.0187
MEP1B	degradation	18	29784212	rs200539508	C/T	c.436C>T	p.R146*	36	NA	NA	NA	1	96	0.0104167	0.00520833	0	0.0001288
MEP1B	degradation	18	29790520	rs9959396	G/A	c.976G>A	p.V326M	8835	Neutral	Tolerated	benign	1	96	0.0104167	0.00520833	0	0.001231
MEP1B	degradation	18	29790560	NOVEL	A/T	c.1016A>T	p.Q339L	26.5	Deleterious	Damaging	possibly damaging	1	96	0.0104167	0.00520833	no	no
MEP1B	degradation	18	29793346	rs141050716	C/T	c.1403C>T	p.A468V	0.178	Neutral	Tolerated	benign	1	96	0.0104167	0.00520833	0.0246	0.01288
MEP1B	degradation	18	29795101	rs233223;COSM4153949	T/C	c.1636T>C	p.S546P	16.1	Neutral	Tolerated	benign	90	96	0.9375	0.71875	0.6989	0.7162
MEP1B	degradation	18	29797921	rs616114;COSM3756126	C/T	c.2084C>T	p.P695L	4323	Neutral	Tolerated	benign	66	96	0.6875	0.421875	0.4005	0.3928
MME	degradation	3	154801978	rs61762319	A/G	c.22A>G	p.M8V	22.8	Deleterious	Damaging	possibly-damaging	4	96	0.0416667	0.0208333	0.0272	no
MME	degradation	3	154834478	rs749320057	AC/A	c.467del	p.P156Lfs*14	NA	NA	NA	NA	1	96	0.0104167	0.00520833	0	0.0002705
MME	degradation	3	154859855	rs61758194	G/A	c.1033G>A	p.V345I	15.77	Neutral	Tolerated	benign	1	96	0.0104167	0.00520833	0.0041	0.003509
MMP3	degradation	11	102711201	rs148047905	C/T	c.749G>A	p.R250H	8590	Neutral	Tolerated	benign	1	96	0.0104167	0.00520833	no	0.0007196
MMP3	production	11	102711296	rs557512280	A/C	c.654T>G	p.H218Q	24.8	Deleterious	Damaging	probably damaging	1	96	0.0104167	0.00520833	no	1.499e-05
MMP3	production	11	102713159	rs781898035	TACC/T	c.499_499+2del	p.E167del	NA	NA	NA	NA	1	96	0.0104167	0.00520833	no	1.53e-05
MMP3	production	11	102713204	rs148579119	A/G	c.457T>C	p.Y153H	3376	Neutral	Tolerated	benign	1	96	0.0104167	0.00520833	no	0.00195
MMP3	production	11	102713620	rs679620;COSM428296	T/C	c.133A>G	p.K45E	0.253	Neutral	Tolerated	benign	79	96	0.822917	0.572917	0.4932	0.519
NCSTN	production	1	160323977	rs143039637	A/T	c.1249A>T	p.N417Y	21.6	Deleterious	Damaging	possibly-damaging	1	96	0.0104167	0.00520833	no	0.004527
PLAT	production	8	42033519	rs1804182	G/A	c.1681C>T	p.R561*	35	NA	NA	NA	1	96	0.0104167	0.00520833	no	4.509e-05
PLAT	production	8	42038165	rs151006962;COSM3432441	G/A	c.928C>T	p.R310C	23.9	Deleterious	Damaging	probably-damaging	1	96	0.0104167	0.00520833	0.0014	0.001094
PLAT	production	8	42044965	rs2020921	G/A	c.490C>T	p.R164W	20.9	Deleterious	Tolerated	benign	2	96	0.0208333	0.0104167	0.0245	0
SORL1	production	11	121367627	rs117260922	G/A	c.808G>A	p.E270K	32	Neutral	Damaging	probably-damaging	2	96	0.0208333	0.0104167	0.0204	0.02047
SORL1	production	11	121393684	rs2298813;COSM3931242	G/A	c.1582G>A	p.A528T	25.3	Neutral	Tolerated	probably-damaging	5	96	0.0520833	0.0260417	0.0639	0.04844
SORL1	production	11	121430362	NOVEL	C/A	c.3045C>A	p.N1015K	15.28	Neutral	Tolerated	benign	1	96	0.0104167	0.00520833	no	0
SORL1	production	11	121440937	rs146903951	T/C	c.3295T>C	p.F1099L	22.6	Neutral	Tolerated	benign	2	96	0.0208333	0.0104167	0.0095	0.01214
SORL1	production	11	121445070	NOVEL	G/A	c.3458G>A	p.C1153Y	34	Deleterious	Damaging	probably damaging	1	96	0.0104167	0.00520833	no	no
SORL1	production	11	121454206	rs114830255	G/A	c.3620G>A	p.R1207Q	15.06	Neutral	Tolerated	benign	1	96	0.0104167	0.00520833	no	0.0001954
SORL1	production	11	121458824	NOVEL	G/A	c.3910G>A	p.D1304N	23.5	Neutral	Tolerated	probably damaging	1	96	0.0104167	0.00520833	no	no
SORL1	production	11	121461799	rs146353234	A/T	c.4303A>T	p.T1435S	16.03	Neutral	Tolerated	benign	1	96	0.0104167	0.00520833	no	0.000914
SORL1	production	11	121466463	NOVEL	C/T	c.4501C>T	p.R1501W	33	Neutral	Tolerated	possibly damaging	1	96	0.0104167	0.00520833	no	no
SORL1	production	11	121474988	rs199717181	G/A	c.4606G>A	p.G1536S	24	Neutral	Damaging	probably-damaging	1	96	0.0104167	0.00520833	no	0.0002701
SORL1	production	11	121483518	rs530863434	G/A	c.5396G>A	p.R1799Q	13.91	Neutral	Tolerated	benign	1	96	0.0104167	0.00520833	no	4.578e-05
SORL1	production	11	121485701	NOVEL	C/A	c.5541C>A	p.S1847R	23.4	Neutral	Damaging	probably damaging	1	96	0.0104167	0.00520833	no	no
SORL1	production	11	121491782	rs1792120	G/A	c.2629G>A	p.V877I	9777	Neutral	Tolerated	benign	95	96	0.989583	0.989583	1	0.9999
SORL1	production	11	121495816	rs140327834	A/T	c.6194A>T	p.D2065V	28.5	Deleterious	Tolerated	probably-damaging	1	96	0.0104167	0.00520833	0.0041	0.004058
SORL1	production	11	121495911	rs74642146	G/A	c.6289G>A	p.V2097I	25	Neutral	Tolerated	probably-damaging	1	96	0.0104167	0.00520833	0	0.001064
TTR	production	18	29172865	rs1800458	G/A	c.76G>A	p.G26S	7084	Neutral	Tolerated	benign	20	96	0.208333	0.104167	0.0722	0.07094
TTR	production	18	29178610	rs28933981	C/T	c.416C>T	p.T139M	26.2	Neutral	Damaging	probably-damaging	1	96	0.0104167	0.00520833	0.0068	0.002458
APP	production	21	27284236	rs200769792	C/T	c.1726G>A	p.V576I	22.3	Neutral	Tolerated	probably damaging	1	96	0.0104167	0.00520833	no	0.0001053
APP	production	21	27394181	rs764406483	TGTG/T	c.837_839del	p.T280del	NA	NA	NA	no	2	96	0.0208333	0.0104167	no	no
PSEN1	production	14	73673178	rs17125721	A/G	c.953A>G	p.E318G	22.3	Deleterious	Damaging	benign	5	96	0.0520833	0.0260417	0.0204	0.02091
PSEN2	production	1	227069612	rs199739625	C/T	c.4C>T	p.L2F	21.8	Neutral	Damaging	probably damaging	1	96	0.0104167	0.00520833	no	no
PSEN2	production	1	227071449	rs58973334	G/A	c.185G>A	p.R62H	13.19	Neutral	Tolerated	benign	1	96	0.0104167	0.00520833	no	0.003552

## Sheet: S2
CHROM	POS	ID	gene	REF	ALT	Hex_70	Exac	MAF SVD	CADD	carriers_SVD	Total_SVD	HOMO	HET	hgvs.c	hgvs.p
19	1052097	NOVEL	ABCA7	C	A			0.00526316	0.284	1.0	95.0	0	1	c.3119C>A	p.A1040D
19	1065018	rs4147934;COSM3749452	ABCA7	G	T	0.7167	0.638	0.731579	6.994	89.0	95.0	50	39	c.6133G>T	p.A2045S
19	1045026	rs10405305	ABCA7	C	G	0	0.00874	0.00526316	18.87	1	95.0	0	1	c.1241C>G	p.A414G
19	1050996	rs74176364	ABCA7	G	A	0.0109	0.017	0.0105263	15.46	2.0	95.0	0	2	c.2629G>A	p.A877T
19	1042809	rs3764645;COSM3720665	ABCA7	A	G	0.4809	0.481	0.452632	11.51	61.0	95.0	25.0	36.0	c.563A>G	p.E188G
19	1065305	rs139706726	ABCA7	G	A		0.0008662	0.00526316	22	1.0	95.0	0	1	c.6322G>A	p.E2108K
19	1047507	rs547447016	ABCA7	AGGAGCAG	A	0	0.0009956	0.00526316	34	1.0	95.0	0	1	c.2126_2132del	p.E709Afs*86
19	1056492	rs3752246;COSM4131153	ABCA7	G	C	0.8388	0.838	0.763158	5.284	86	95.0	59	27	c.4580G>C	p.G1527A
19	1043103	rs72973581	ABCA7	G	A	0.0559	0.043	0.0684211	0.969	13.0	95.0	0	13	c.643G>A	p.G215S
19	1044712	rs3764647;COSM3756269	ABCA7	A	G	0.0422	0.058	0.0368421	0.178	7	95.0	0	7	c.1184A>G	p.H395R
19	1041971	rs201665195	ABCA7	T	G	0.0014	0.0006392	0.00526316	25.9	1.0	95.0	0	1	c.302T>G	p.L101R
19	1046992	NOVEL	ABCA7	T	A			0.00526316	23.8	1.0	95.0	0	1	c.1814T>A	p.L605H
19	1047169	rs144852598	ABCA7	T	C		0.0003622	0.00526316	30	1.0	95.0	0	1	c.1859T>C	p.L620P
19	1047537	rs3752239;COSM3756272	ABCA7	A	C	0.0382	0.046	0.00526316	23.8	6.0	95.0	0	6	c.2153A>C	p.N718T
19	1058176	rs4147918;COSM3756282	ABCA7	A	G	0.0422	0.048	0.0315789	8.222	6.0	95.0	0	6	c.5057A>G	p.Q1686R
19	1048898	rs76282929	ABCA7	G	C		0.005997	0.00526316	24.2	1.0	95.0	0	1	c.2274G>C	p.Q758H
19	1055191	rs3745842;COSM3766263	ABCA7	G	A	0.4049	0.421	0.357895	0.367	57	95.0	11	46	c.4046G>A	p.R1349Q
19	1056399	rs141113429	ABCA7	G	A		0.0001079	0.00526316	3.366	1.0	95.0	0	1	c.4487G>A	p.R1496H
19	1045173	rs3752233;COSM438468	ABCA7	G	A	0.0436	0.047	0.0315789	23.6	6.0	95.0	0	6	c.1388G>A	p.R463H
19	1058635	rs73505232	ABCA7	C	T	0	0.012	0.00526316	29.6	1.0	95.0	0	1	c.5168C>T	p.S1723L
19	1043748	rs3752232;COSM4415225	ABCA7	A	G	0.0494	0.06	0.0421053	13.55	8	95.0	0	8	c.955A>G	p.T319A
19	1057343	rs117187003	ABCA7	G	A	0.0041	0.00308	0.00526316	25.4	1.0	95.0	0	1	c.4795G>A	p.V1599M
19	1043139	rs375055112	ABCA7	G	A		0.00002534	0.00526316	2.102	1.0	95.0	0	1	c.679G>A	p.V227I
2	127816664	rs374565677	BIN1	C	T		0.0002249	0.00520833	25.4	1	96	0	1	c.877G>A	p.E293K
2	127808046	rs138047593	BIN1	T	C	0.0095	0.011	0.0104167	26.5	2	96	0	2	c.1208A>G	p.K403R
2	127821511	rs143820618	BIN1	G	T		0.0003884	0.00520833	32	1	96	0	1	c.603C>A	p.N201K
6	47563608	rs138727736	CD2AP	A	G	0.0027	0.005016	0.00520833	1.188	1	96	0	1	c.1120A>G	p.T374A
19	51728477	rs12459419;COSM3757092, GWAS of Blood protein levels (HGVST1883), GWAS of Hematological traits (HGVST1903), GWAS of Blood protein levels (HGVST2253)	CD33	C	T	0.3251	0.293	0.224719	13.71	33	89	7	26	c.41C>T	p.A14V
19	51729594	rs11882250	CD33	T	C	0	0.01	0.00561798	12.79	1	89	0	1	c.346T>C	p.F116L
19	51738917	rs35112940	CD33	G	A	0.1894	0.148	0.179775	10.35	28	89	4	24	c.529G>A	p.G177R
19	51729103	rs201074739	CD33	CCCGG	C	0	0.014	0.011236	22.8	2	89	0	2	c.85_88del	p.G29Tfs*5
19	51742875	rs144841888	CD33	C	T		0.00008251	0.00561798	2.573	1	89	0	1	c.646C>T	p.L216F
19	51728397	NOVEL	CD33	C	T			0.00561798	14.6	1	89	0	1	c.23C>T	p.P8L
19	51728641	rs2455069;COSM148694	CD33	A	G	0.4074	0.358	0.477528	0.209	65	89	20	45	c.205A>G	p.R69G
19	51738920	rs61736475	CD33	T	C	0.0177	0.041	0.0168539	0.358	3	89	0	3	c.532T>C	p.S178P
19	51738465	rs58981829	CD33	G	A	0	0.011	0.00561798	5	1	89	0	1	c.418G>A	p.V140I
8	27462546	NOVEL	CLU	C	T			0.00609756	14.94	1	82	0	1	c.724G>A	p.A242T
8	27457512	rs9331936	CLU	T	G			0.00609756	16.4	1	82	0	1	c.949A>C	p.N317H
8	27455989	rs376113829;COSM388177	CLU	C	T		0.000008267	0.00609756	26.5	1	82	0	1	c.1328G>A	p.R443H
8	27456130	rs13494	CLU	G	A	0	0.00257	0.00609756	13.41	1	82	0	1	c.1187C>T	p.S396L
8	27462662	rs41276297	CLU	G	A	0.0068	0.001672	0.00609756	1.385	1	82	0	1	c.608C>T	p.T203I
1	207795327	rs368389600	CR1	A	T			0.00520833	12.64	1	96	0	1	c.5912A>T	p.D1971V
1	207753621	rs2274567;COSM3997194	CR1	A	G	0.1742	0.251	0.182292	13.11	32	96	3	29	c.3623A>G	p.H1208R
1	207782931	rs6691117;COSM3750839	CR1	A	G	0.1943	0.327	0.239583	8.406	40	96	6	34	c.4843A>G	p.I1615V
1	207782856	rs17047660	CR1	A	G	0	0.021	0.00520833	15.11	1	96	0	1	c.4768A>G	p.K1590E
1	207791434	rs41274770	CR1	A	G	0.0123	0.015	0.00520833	22.7	1	96	0	1	c.5558A>G	p.K1853R
1	207760852	rs140566582	CR1	G	A			0.00520833	15.52	1	96	0	1	c.4302G>A	p.M1434I
1	207782707	rs17259045	CR1	A	G	0.1101	0.089	0.09375	1.6	17	96	1	16	c.4619A>G	p.N1540S
1	207790088	rs3811381;COSM3750841	CR1	C	G	0.1694	0.24	0.1875	0.006	33	96	3	30	c.5480C>G	p.P1827R
1	207726161	rs200082366;COSM3997191	CR1	G	T	0.0936	0.001428	0.0364583	15.51	6	96	1	5	c.3066G>T	p.Q1022H
1	207680070	rs11587944	CR1	C	T	0.0082	0.007589	0.00520833	13.54	1	96	0	1	c.313C>T	p.R105C
1	207782889	rs17047661	CR1	A	G	0.0014	0.055	0.0208333	12.51	3	96	1	2	c.4801A>G	p.R1601G
1	207684934	rs368197693	CR1	C	T			0.00520833	20.4	1	96	0	1	c.422C>T	p.S141L
1	207760772	rs61734514	CR1	A	G	0.0312	0.018	0.015625	11.36	3	96	0	3	c.4801A>G	p.T1408A
1	207760773	rs3737002;COSM3750837	CR1	C	T	0.2772	0.275	0.302083	12.82	49	96	9	40	c.4223C>T	p.T1408M
1	207782916	rs4844609	CR1	A	T	0.9742	0.985	0.994792	6.589	96	96	95	1	c.4828A>T	p.T1610S
1	207795320	rs2296160	CR1	A	G	0.8343	0.808	0.880208	0.001	94	96	75	19	p.T1969A	p.T1969A
1	207782769	rs41274768	CR1	G	A	0.0231	0.025	0.03125	9.625	6	96	0	6	c.4681G>A	p.V1561M
11	59947384	rs532381110;COSM1740919	MS4A6A	AT	A	0	0.001433	0.00520833	11.96	1	96	0	1	c.285del	p.A95Afs*12
11	59949058	rs61742546;COSM3752527	MS4A6A	A	G	0.0285	0.015	0.046875	16.8	9	96	0	9	c.227T>C	p.I76T
11	59949105	rs778432731	MS4A6A	CT	C			0.00520833	16.38	1	96	0	1	c.179del	p.Q60Rfs*6
11	59940599	rs7232	MS4A6A	T	A	0.3872	0.313	0.390625	7.997	64	96	11	53	c.637A>T	p.T213S
7	143098554	rs147254019	EPHA1	G	T			0.00526316	23.2	1	95	0	1	c.295C>A	p.L99M
7	143088867	rs6967117	EPHA1	T	C	0.919	0.936	0.794737	15.46	80	95	71	9	c.2698A>G	p.M900V
7	143092269	rs34372369	EPHA1	G	A	0.0557	0.049	0.0631579	26.9	12	95	0	12	c.2090C>T	p.P697L
7	143095153	rs11768549	EPHA1	C	T	0.0204	0.012	0.00526316	17.93	1	95	0	1	c.1475G>A	p.R492Q
7	143093490	NOVEL	EPHA1	CAG	C			0.00526316	35	1	95	0	1	c.1883_1884del	p.T628Sfs*28
7	143097100	rs4725617;COSM4161909	EPHA1	A	G	0.9171	0.928	0.852632	11.84	85	95	77	8	c.479T>C	p.V160A
11	85737407	NOVEL	PICALM	ACGCTGG	A				28.2	1	94	0	1	c.274-4_275del	p.R92del

## Sheet: S3
									hypertension	myocardial infarction	diabetes mellitus
ND samples	Gender	Age at sampling	Age at onset	Age at diagnosis	diagnosis (OMIM)	status	APOE	MMSE	HP:0000822	HP:0001658	HP:0000819
Patient 1	Male	52	52	52	symptomatic ichemic stroke (small vessel) (OMIM:601367, 6075959	familial (PARENT)	e3/e3	26
Patient 2	Male	60	60	60	symptomatic ichemic stroke (small vessel) (OMIM:601367, 6075959	sporadic	e3/e3	28	HP:0000822	HP:0001658	HP:0000819
Patient 3	Male	39	39		symptomatic ichemic stroke (small vessel) (OMIM:601367, 6075959	sporadic	e4/e3		HP:0000822
Patient 4	Male	58	48	48	symptomatic ichemic stroke (small vessel) (OMIM:601367, 6075959	sporadic	e3/e3	28	HP:0000822		HP:0000819

## Sheet: S4
Gene	SNP Position	rsID	Alleles	CADD	Allele Count_SVD	SVD_no allele	Allele Count_HEX	HEX_no allele	p-val	FDR p-val	OR	CI
ABCA7	19:1065018	rs4147934	G/T	6.994	139	53	258	102	0.9209	1	1036	0.690- 1.567
ABCA7	19:1050996	rs74176364	G/A	15.46	2	190	8	726	1	1	0.955	0.098-4.841
ABCA7	19:1055191	rs3745842	G/A	0.367	68	124	217	319	0.228	0.820	0.806	0.562- 1.149
ABCA7	19:1045173	rs3752233	G/A	23.6	6	186	32	702	0.543	1	0.715	0.240-1.770
ABCA7	19:1047537	rs3752239	A/C	23.8	6	186	23	579	0.825	1	0.812	0.266-2.092
ABCA7	19:1058176	rs4147918	A/G	8.222	6	186	31	703	0.678	1	0.731	0.245-1.815
ABCA7	19:1042809	rs3764645	A/G	11.51	86	106	353	381	0.418	1	0.875	0.627-1.219
ABCA7	19:1056492	rs3752246	G/C	5.284	145	47	609	117	0.0106	0.086	0.593	0.398-0.891
ABCA7	19:1043103	rs72973581	G/A	0.969	13	179	41	693	0.494	1	1227	0.590-2.397
ABCA7	19:1044712	rs3764647	A/G	0.178	7	185	31	703	0.839	1	0.858	0.313-2.027
ABCA7	19:1043748	rs3752232	A/G	13.55	8	184	32	702	1	1	0.953	0.373- 2.159
ABCA7	19:1057343	rs117187003	G/A	25.4	1	191	3	731	1	1	1275	0.024-15.983
BIN1	2:127808046	rs138047593	T/C	26.5	2	190	7	729	1	1	1096	0.110-5.819
CD2AP	6:47563608	rs138727736	A/G	1.188	1	191	2	734	0.501	1	1919	0.032- 37.073
CD33	19:51728477	rs12459419	C/T	13.71	40	152	238	494	0.0014	0.025	0.546	0.363-0.808
CD33	19:51728641	rs2455069	A/G	0.209	85	107	299	435	0.4108	1	1155	0.826- 1.611
CD33	19:51738917	rs35112940	G/A	10.35	32	160	139	595	0.531	1	0.856	0.542- 1.321
CD33	19:51738920	rs61736475	T/C	0.358	3	189	13	721	1	1	0.880	0.159- 3.249
CLU	8:27462662	rs41276297	G/A	1.385	1	191	5	729	1	1	0.763	0.016- 6.880
CR1	1:207680070	rs11587944	C/T	13.54	1	191	6	730	1	1	0.637	0.013-5.301
CR1	1:207782707	rs17259045	A/G	1.6	18	174	81	655	0.6	1	0.836	0.459-1.453
CR1	1:207726161	rs200082366	G/T	15.51	7	185	38	368	0.012	0.0864	0.366	0.135-0.852
CR1	1:207753621	rs2274567	A/G	13.11	35	157	93	441	0.825	1	1057	0.666- 1.649
CR1	1:207782931	rs6691117	A/G	8.406	46	146	143	593	0.190	0.820	1306	0.873- 1.931
CR1	1:207791434	rs41274770	A/G	22.7	1	191	9	725	0.696	1	0.422	0.0095-3.078
CR1	1:207790088	rs3811381	C/G	0.006	36	156	124	608	0.592	1	1131	0.727-1.728
CR1	1:207760772	rs61734514	A/G	11.36	3	189	23	713	0.328	1	0.492	0.0936-1.655
CR1	1:207760773	rs3737002	C/T	12.82	58	134	204	532	0.528	1	1128	0.781-1.616
CR1	1:207782916	rs4844609	A/T	6.589	191	1	717	19	0.095	0.570	5056	0.793-211.22
CR1	1:207795320	rs2296160	A/G	0.001	169	23	599	119	0.145	0.745	1459	0.893- 2.468
CR1	1:207782769	rs41274768	G/A	9.625	6	186	17	719	0.600	1	1363	0.434-3.688
MS4A6A	11:59940599	rs7232	T/A	7997	75	117	285	451	0.933	1	1014	0.721-1.421
EPHA1	7:143095153	rs11768549	C/T	17.93	1	191	15	721	0.216	0.820	0.251	0.0059-1.657
EPHA1	7:143088867	rs6967117	T/C	15.46	151	41	658	58	1.414e-06	0.00005	0.325	0.205-0.517
EPHA1	7:143092269	rs34372369	G/A	26.9	12	180	41	695	0.727	1	1.129	0.529- 2.247
EPHA1	7:143097100	rs4725617	A/G	11.84	162	30	675	61	0.0039	0.04680	0.488	0.299-0.810

## Sheet: S5
Hippocampus_2d
Gene	Log2FC	p-val FDR correction
Mmp19	1.45	0.000451
Striatum_2d
Gene	Log2FC	p-val FDR correction
Mmp12	2.39	9.79e-07
Hippocampus_7d
Gene	Log2FC	p-val FDR correction
Mmp11	1.17	0.000187
Mmp12	2.1	0.00000681
Mmp19	1.99	4.51e-8
Mmp2	1.52	1.45e-8
Mmp25	1.41	0.000828
Mmp8	1.9	0.0000763
Striatum_7d
Gene	Log2FC	p-val FDR correction
Mmp12	3.95	1.86e-18
Mmp13	2.84	3.18e-10
Mmp19	2.08	1.41e-8
Mmp2	1.39	3.15e-7
Mmp25	2.18	4.26e-8

## Sheet: S6
H_2d
Gene	Log2FC	p-val	p-val FDR correction
Ada	1.17	0.0000109	0.000458
Cd68	1.46	0.0000179	0.000668
Cst7	1.85	0.00000925	0.000402
Cxcr2	1.92	0.00000628	0.000296
Ifi30	1.76	4.09e-8	0.00000543
Litaf	1.04	0.0000063	0.000297
Slc11a1	1.52	2.66e-7	0.0000245
Slc15a3	2.1	2.96e-8	0.00000409
Srgn	1.35	7.86e-7	0.0000575
P_2d
Gene	Log2FC	p-val	p-val FDR correction
Aldob	1.02	0.00000365	0.000162
Litaf	1.07	0.00000339	0.000152
P2ry2	1.62	7.85e-7	0.0000501
Slc15a3	2.02	9.7e-8	0.00000882
Trip10	1.1	0.00000135	0.0000754
S_2d
Gene	Log2FC	p-val	p-val FDR correction
Cst7	2.2	1.34e-07	9.15e-06
Hyal1	1.02	1.83e-06	7.48e-05
P2ry2	1.78	5.01e-08	4.22e-06
Slc15a3	2.05	6.3e-08	4.99e-06
H_8d
Gene	Log2FC	p-val	p-val FDR correction
Cd1d1	1.24	5.42e-7	0.00000906
Cd63	1.28	6.77e-7	0.0000111
Cd68	2.68	3.21e-15	3.16e-13
Cd74	2.07	9.95e-9	2.44e-7
Cst7	4.34	1.74e-25	3.02e-22
Ctsa	1.29	1.12e-11	5.15e-10
Ctsb	1.41	5e-12	2.5e-10
Ctsc	1.68	1.42e-9	4.15e-8
Ctsd	2.52	2.24e-16	3.03e-14
Ctse	3.08	2.19e-13	1.45e-11
Ctsh	2.36	9.24e-21	4.12e-18
Ctss	2.66	1.47e-32	8.55e-29
Dnase2a	1.67	6.53e-14	4.88e-12
Grn	2.35	1.14e-19	3.44e-17
Gusb	2.08	1.1e-14	9.52e-13
Hexa	1.31	3.37e-11	1.4e-9
Hexb	2.16	8.06e-21	3.9e-18
Hpse	1.59	1.73e-7	0.00000328
Ifi30	2.47	9.95e-15	8.7e-13
Laptm5	2.18	4.29e-23	3.11e-20
Lgmn	1.72	1.53e-15	1.62e-13
Man2b1	1.41	5.37e-18	1.13e-15
Man2b2	1.31	1.18e-11	5.39e-10
Mcoln3	2.08	4.17e-8	8.97e-7
Naglu	1.77	3.3e-12	1.72e-10
Npc2	1.45	7.93e-15	7.04e-13
Plod1	1.1	1.92e-9	5.47e-8
Pnpla7	1.1	3.01e-11	1.26e-9
Prcp	1.01	3.05e-9	8.32e-8
Prdx6	1.19	1.42e-16	2.09e-14
Rab7b	2.05	4.23e-9	1.12e-7
Rnase1	1.41	0.0000325	0.000333
Rnase6	1.68	0.00000652	0.0000838
Rnaset2a	1.46	5.48e-9	1.42e-7
Scpep1	1	1.77e-8	4.13e-7
Slc11a1	2.2	7.29e-14	5.4e-12
Slc15a3	2.7	1.05e-12	6.03e-11
Slc29a3	1.14	2.92e-15	2.89e-13
Srgn	1.28	0.00000271	0.0000383
Tcirg1	1.56	1.37e-13	9.46e-12
Tlr7	2.39	2.85e-19	8.12e-17
Tlr9	1.76	3.66e-15	3.52e-13
Unc13d	1.2	0.0000121	0.000143
Unc93b1	2.29	4.91e-22	2.76e-19
P_8d
Gene	Log2FC	p-val	p-val FDR correction
Cst7	3.05	2.42e-13	3.95e-10
Ctss	1.04	0.00000319	0.000285
S_8d
Gene	Log2FC	p-val	p-val FDR correction
Acp5	1.97	5.1e-7	0.00000961
Adam8	1.55	0.00000328	0.0000478
Atp6v0d2	1.96	2.2e-7	0.00000458
Cd63	1.24	0.0000016	0.000026
Cd68	2.33	6.64e-12	5.05e-10
Cd74	1.96	5.09e-8	0.00000127
Ctsa	1.15	1.56e-9	5.67e-8
Ctsb	1.3	1.75e-10	8.37e-09
Ctsc	1.9	7.08e-12	5.31e-10
Ctsd	2.16	1.92e-12	1.69e-10
Ctse	2.9	5.48e-12	4.29e-10
Ctsh	1.9	5.38e-14	7.85e-12
Ctss	1.95	2.74e-18	1.39e-15
Dnase2a	1.43	1.37e-10	6.72e-9
Galns	1.12	7.28e-11	3.85e-9
Grn	2.28	1.28e-18	7.84e-16
Gusb	1.98	1.52e-13	1.88e-11
Hexa	1.07	6.75e-8	0.00000163
Hexb	1.73	5.82e-14	8.26e-12
Hpse	2.47	2.08e-14	3.63e-12
Ifi30	2.22	2.9e-12	2.41e-10
Laptm5	1.66	4.51e-14	6.82e-12
Lgmn	1.49	5.15e-12	4.07e-10
Man2b2	1.08	2.11e-8	5.79e-7
Naglu	1.67	5.01e-11	2.81e-9
Plbd1	1.77	0.0000269	0.000298
Rab7b	1.57	0.00000548	0.0000749
Scpep1	1.05	3.49e-9	1.17e-7
Srgn	1.27	0.00000305	0.0000448
Tcirg1	1.13	7.04e-8	0.00000169
Tlr7	1.99	7.83e-14	1.05e-11
Tlr9	1.31	4.1e-9	1.35e-7
Tpcn2	1.18	1.19e-9	4.59e-8
Unc13d	1.34	0.00000107	0.0000184
Unc93b1	1.53	9.37e-11	4.82e-9
